# Supplementary material for: The putative forkhead transcription factor FhpA is necessary for development, aflatoxin production, and stress response in Aspergillus flavus
Source: PLoS One. 2025 Mar 3;20(3):e0315766. doi: 10.1371/journal.pone.0315766 (PMC11875336; doi:10.1371/journal.pone.0315766)
Supplement: S1 Raw Data Calculations File — Additionally, all P-values used to determine statistical significance have also been included in this file. (XLSX) [file pone.0315766.s006.xlsx]

## Sheet: Figure 2
Figure 2
Data used to build graph									Graph
	Raw conidia counts	Count x Dilution Factor (10X)	Average	Conida /mm2 (using a 6 mm core)	Standard Deviation	Standard error	Standard error/mm2				WT	ΔfhpA 1	ΔfhpA 4	ΔfhpA 5	OEfhpA B-1	OEfhpA 4	OEfhpA 8
WT Rep 1	8125000	81250000	1.35083e+08	4.76244e+06	5.95191e+07	3.43634e+07	1.2115e+06			Average Conidia /mm2	4.76244e+06	6.48115e+07	6.54578e+07	5.6879e+07	1.48896e+06	1.11055e+06	1.83035e+06
WT Rep 2	12500000	125000000								St Error /mm2	1.2115e+06	1.73116e+06	155462	3.12917e+06	631620	249338	223195
WT Rep 3	19900000	199000000
ΔfhpA 1 Rep 1	177500000	1775000000	1.83833e+09	6.48115e+07	8.5049e+07	4.91031e+07	1.73116e+06
ΔfhpA 1 Rep 2	180500000	1805000000
ΔfhpA 1 Rep 3	193500000	1935000000
ΔfhpA 4 Rep 1	186500000	1865000000	1.85667e+09	6.54578e+07	7.63763e+06	4.40959e+06	155462
ΔfhpA 4 Rep 2	185500000	1855000000
ΔfhpA 4 Rep 3	185000000	1850000000
ΔfhpA 5 Rep 1	154000000	1540000000	1.61333e+09	5.6879e+07	1.53731e+08	8.87568e+07	3.12917e+06
ΔfhpA 5 Rep 2	179000000	1790000000
ΔfhpA 5 Rep 3	151000000	1510000000
OEfhpA B-1 Rep 1	4835000	48350000	4.22333e+07	1.48896e+06	3.10305e+07	1.79155e+07	631620
OEfhpA B-1 Rep 2	6975000	69750000
OEfhpA B-1 Rep 3	860000	8600000
OEfhpA 4 Rep 1	3330000	33300000	31500000	1.11055e+06	1.22496e+07	7.07231e+06	249338
OEfhpA 4 Rep 2	1845000	18450000
OEfhpA 4 Rep 3	4275000	42750000
OEfhpA 8 Rep 1	6320000	63200000	5.19167e+07	1.83035e+06	1.09652e+07	6.33077e+06	223195
OEfhpA 8 Rep 2	5125000	51250000
OEfhpA 8 Rep 3	4130000	41300000
P-values from statistical analysis
Key	Comparison	p-value
a= WT	b-a	0
b = ΔfhpA 1	c-a	0
c = ΔfhpA 4	d-a	0
d = ΔfhpA 5	e-a	0.689086
e = OEfhpA B-1	f-a	0.582071
f = OEfhpA 4	g-a	0.779975
g = OEfhpA 8	c-b	0.999889
	d-b	0.0224518
	e-b	0
	f-b	0
	g-b	0
	d-c	0.0126603
	e-c	0
	f-c	0
	g-c	0
	e-d	0
	f-d	0
	g-d	0
	f-e	0.999995
	g-e	0.999997
	g-f	0.999793

## Sheet: Figure 3
Figure 3
Data used to build graph							Graph
	Raw sclerotia count per core	Average	Standard Deviation	Standard Error					WT	ΔfhpA 1	ΔfhpA 4	ΔfhpA 5	OEfhpA B-1	OEfhpA 4	OEfhpA 8
WT Rep 1	663	634.75	79.3153	39.6576				Average number sclerotia	634.75	0	0	0	725.5	622.25	743.5
WT Rep 2	733							St Error	39.6576	0	0	0	61.2774	62.7527	38.7954
WT Rep 3	586
WT Rep 4	557
ΔfhpA 1 Rep 1	0	0	0	0
ΔfhpA 1 Rep 2	0
ΔfhpA 1 Rep 3	0
ΔfhpA 1 Rep 4	0
ΔfhpA 4 Rep 1	0	0	0	0
ΔfhpA 4 Rep 2	0
ΔfhpA 4 Rep 3	0
ΔfhpA 4 Rep 4	0
ΔfhpA 5 Rep 1	0	0	0	0
ΔfhpA 5 Rep 2	0
ΔfhpA 5 Rep 3	0
ΔfhpA 5 Rep 4	0
OEfhpA B-1 Rep 1	893	725.5	122.555	61.2774
OEfhpA B-1 Rep 2	721
OEfhpA B-1 Rep 3	687
OEfhpA B-1 Rep 4	601
OEfhpA 4 Rep 1	805	622.25	125.505	62.7527
OEfhpA 4 Rep 2	591
OEfhpA 4 Rep 3	520
OEfhpA 4 Rep 4	573
OEfhpA 8 Rep 1	780	743.5	77.5908	38.7954
OEfhpA 8 Rep 2	653
OEfhpA 8 Rep 3	830
OEfhpA 8 Rep 4	711
P-values from statistical analysis
Key	Comparison	p-value
a= WT	b-a	0
b = ΔfhpA 1	c-a	0
c = ΔfhpA 4	d-a	0
d = ΔfhpA 5	e-a	0.66227
e = OEfhpA B-1	f-a	0.999986
f = OEfhpA 4	g-a	0.466098
g = OEfhpA 8	c-b	1
	d-b	1	\
	e-b	0
	f-b	0
	g-b	0
	d-c	1
	e-c	0
	f-c	0
	g-c	0
	e-d	0
	f-d	0
	g-d	0
	f-e	0.524959
	g-e	0.999881
	g-f	0.343546

## Sheet: Figure 4
Figure 4
Data used to build graph
	AFB1 PPB (ng B1/g sample)	Average	Standard Deviation	Standard Error				Graph
WT Rep 1	828.932	1135.47	270.692	156.284						WT	ΔfhpA 1	OEfhpA 4
WT Rep 2	1235.83								AFB1 average (PPB)	1135.47	3646.67	1900.91
WT Rep 3	1341.65								St Error	156.284	781.475	373.021
ΔfhpA 1 Rep 1	5189.26	3646.67	1353.55	781.475
ΔfhpA 1 Rep 2	2657.59
ΔfhpA 1 Rep 3	3093.16
OEfhpA 4 Rep 1	2598.54	1900.91	646.091	373.021
OEfhpA 4 Rep 2	1323.15
OEfhpA 4 Rep 3	1781.03
P-values from statistical analysis
Key	Comparison	p-value
a= WT	b-a	0.029866
b = ΔfhpA 1	c-a	0.567209
c = OEfhpA 4	c-b	0.111618

## Sheet: Figure 5 - nsdD,sclR,brlA,flbB
Figure 5 - nsdD, sclR, brlA, and flbB
B-Tubulin
	Raw CT values	BTub Average
WT Rep1	17.1757	17.1298
WT Rep2	17.0922
WT Rep3	17.1214
ΔfhpA 1 Rep 1	18.2093	18.2504
ΔfhpA 1 Rep 2	18.2898
ΔfhpA 1 Rep 3	18.2522
OEfhpA 4 Rep 1	17.6035	17.4569
OEfhpA 4 Rep 2	17.4176
OEfhpA 4 Rep 3	17.3495
											Graphs (Data normalized to WT)
nsdD	CT values	B Tub Average	ΔCT (CT-BTub Average)	2ΔΔ-CT	Average	Normalized average	Standard Deviation	St Error	Normalized ST error			WT	ΔfhpA 1	OEfhpA 4
WT Rep1	25.2678	17.1298	8.13803	0.00354983	0.00342808	1.00002	0.000182012	0.000105085	0.0306549		Normalized Average	1.00002	0.933018	1.85024
WT Rep2	25.409	17.1298	8.27924	0.00321884							Normalized Standard error	0.0306549	0.0587699	0.102222
WT Rep3	25.2818	17.1298	8.15203	0.00351557
ΔfhpA 1 Rep 1	26.42	18.2504	8.16958	0.00347305	0.00319839	0.933018	0.000348944	0.000201463	0.0587699
ΔfhpA 1 Rep 2	26.4866	18.2504	8.23618	0.00331636
ΔfhpA 1 Rep 3	26.7278	18.2504	8.4774	0.00280575
OEfhpA 4 Rep 1	24.8098	17.4569	7.35292	0.00611717	0.00634261	1.85024	0.000606943	0.000350419	0.102222
OEfhpA 4 Rep 2	24.8667	17.4569	7.40981	0.00588064
OEfhpA 4 Rep 3	24.6091	17.4569	7.15226	0.00703001
sclR	CT values	B Tub Average	ΔCT (CT-BTub Average)	2ΔΔ-CT	Average	Normalized average	Standard Deviation	St Error	Normalized ST error			WT	ΔfhpA 1	OEfhpA 4
WT Rep1	19.9678	17.1298	2.83798	0.139857	0.135472	1	0.00636457	0.00367459	0.0271243		Normalized Average	1	0.723322	1.39536
WT Rep2	20.0936	17.1298	2.96385	0.128172							Normalized Standard error	0.0271243	0.0852249	0.116797
WT Rep3	19.983	17.1298	2.85322	0.138387
ΔfhpA 1 Rep 1	21.8977	18.2504	3.64729	0.0798095	0.0979899	0.723322	0.0199976	0.0115456	0.0852249
ΔfhpA 1 Rep 2	21.3164	18.2504	3.06601	0.119409
ΔfhpA 1 Rep 3	21.6501	18.2504	3.39971	0.094751
OEfhpA 4 Rep 1	20.1173	17.4569	2.66044	0.158171
OEfhpA 4 Rep 2	20.0162	17.4569	2.55934	0.169653	0.189032	1.39536	0.0274057	0.0158227	0.116797
OEfhpA 4 Rep 3	19.7194	17.4569	2.2625	0.20841
brlA	CT values	B Tub Average	ΔCT (CT-BTub Average)	2ΔΔ-CT	Average	Normalized average	Standard Deviation	St Error	Normalized ST error			WT	ΔfhpA 1	OEfhpA 4
WT Rep1	26.1929	17.1298	9.06313	0.0018695	0.00190562	0.999802	6.01824e-05	3.47463e-05	0.01823		Normalized Average	0.999802	1.17674	3.47595
WT Rep2	26.1136	17.1298	8.98386	0.0019751							Normalized Standard error	0.01823	0.0915321	0.286535
WT Rep3	26.1908	17.1298	9.061	0.00187227
ΔfhpA 1 Rep 1	26.888	18.2504	8.63757	0.00251091	0.00224286	1.17674	0.000302174	0.00017446	0.0915321
ΔfhpA 1 Rep 2	27.0131	18.2504	8.76272	0.00230227
ΔfhpA 1 Rep 3	27.2786	18.2504	9.02815	0.00191539
OEfhpA 4 Rep 1	24.621	17.4569	7.16412	0.00697247	0.00662516	3.47595	0.000945934	0.000546135	0.286535
OEfhpA 4 Rep 2	24.5452	17.4569	7.08837	0.00734834
OEfhpA 4 Rep 3	24.9489	17.4569	7.49209	0.00555466
flbB	CT values	B Tub Average	ΔCT (CT-BTub Average)	2ΔΔ-CT	Average	Normalized average	Standard Deviation	St Error	Normalized ST error			WT	ΔfhpA 1	OEfhpA 4
WT Rep1	23.7052	17.1298	6.57539	0.010486	0.00963964	0.999963	0.000911453	0.000526227	0.0545879		Normalized Average	0.999963	0.876376	1.75222
WT Rep2	23.8089	17.1298	6.67916	0.00975823							Normalized Standard error	0.0545879	0.130225	0.128802
WT Rep3	23.9788	17.1298	6.84897	0.0086747
ΔfhpA 1 Rep 1	25.6462	18.2504	7.39579	0.00593807	0.00844826	0.876376	0.00217437	0.00125537	0.130225
ΔfhpA 1 Rep 2	24.931	18.2504	6.68055	0.00974887
ΔfhpA 1 Rep 3	24.9445	18.2504	6.69408	0.00965785
OEfhpA 4 Rep 1	23.2316	17.4569	5.77473	0.0182655	0.0168914	1.75222	0.0021506	0.00124165	0.128802
OEfhpA 4 Rep 2	23.2531	17.4569	5.79621	0.0179956
OEfhpA 4 Rep 3	23.5733	17.4569	6.11649	0.014413
P-values from statistical analysis
nsdD
Key	Comparison	p-value
a= WT	b-a	0.786632
b = ΔfhpA 1	c-a	0.0003455
c = OEfhpA 4	c-b	0.0002259
sclR
Key	Comparison	p-value
a= WT	b-a	0.121761
b = ΔfhpA 1	c-a	0.0765702
c = OEfhpA 4	c-b	0.0053909
brlA
Key	Comparison	p-value
a= WT	b-a	0.308098
b = ΔfhpA 1	c-a	3.45e-05
c = OEfhpA 4	c-b	7.57e-05
flbB
Key	Comparison	p-value
a= WT	b-a	0.721234
b = ΔfhpA 1	c-a	0.0070232
c = OEfhpA 4	c-b	0.0032956

## Sheet: Figure 5 - aflR,aflC,aflM
Figure 5 - aflR, alfC, aflM
B-Tubulin
	CT values	BTub Average
WT Rep1	17.1757	17.1298
WT Rep2	17.0922
WT Rep3	17.1214
ΔfhpA 1 Rep 1	18.2093	18.2504
ΔfhpA 1 Rep 2	18.2898
ΔfhpA 1 Rep 3	18.2522
OEfhpA 4 Rep 1	17.6035	17.4569
OEfhpA 4 Rep 2	17.4176
OEfhpA 4 Rep 3	17.3495
												Graphs (Data normalized to WT)
aflR	CT values	B Tub Average	ΔCT (CT-BTub Average)	2ΔΔ-CT	Average	Normalized average	Standard Deviation	St Error	Normalized ST error				WT	ΔfhpA 1	OEfhpA 4
WT Rep1	18.6334	17.315	1.31834	0.400995	0.44171	0.999999	0.0490173	0.0283001	0.0640695			Normalized Average	0.999999	0.91988	0.625613
WT Rep2	18.5393	17.315	1.22426	0.428016								Normalized Standard error	0.0640695	0.0541199	0.019099
WT Rep3	18.3263	17.315	1.01125	0.496117
ΔfhpA 1 Rep 1	19.5249	18.1864	1.3385	0.395431	0.40632	0.91988	0.0414052	0.0239053	0.0541199
ΔfhpA 1 Rep 2	19.7907	18.1864	1.60434	0.328887
ΔfhpA 1 Rep 3	19.4909	18.1864	1.30456	0.404845
OEfhpA 4 Rep 1	19.9753	17.9725	2.00278	0.249519	0.276339	0.625613	0.014612	0.00843623	0.019099
OEfhpA 4 Rep 2	20.0922	17.9725	2.1197	0.230095
OEfhpA 4 Rep 3	20.1511	17.9725	2.17855	0.220898
													WT	ΔfhpA 1	OEfhpA 4
aflC	CT values	B Tub Average	ΔCT (CT-BTub Average)	2ΔΔ-CT	Average	Normalized average	Standard Deviation	St Error	Normalized ST error			Normalized Average	1	1.09053	0.697103
WT Rep1	18.6892	17.315	1.37414	0.385781	0.429232	1	0.0376343	0.0217282	0.049191			Normalized Standard error	0.049191	0.0135939	0.0122918
WT Rep2	18.4659	17.315	1.15085	0.450359
WT Rep3	18.4621	17.315	1.14702	0.451556
ΔfhpA 1 Rep 1	19.2802	18.1864	1.09378	0.468531	0.468089	1.09053	0.0104002	0.00600456	0.0135939
ΔfhpA 1 Rep 2	19.2286	18.1864	1.04227	0.485563
ΔfhpA 1 Rep 3	19.2858	18.1864	1.09941	0.466707
OEfhpA 4 Rep 1	20.0401	17.9725	2.06757	0.23856	0.299219	0.697103	0.009404	0.0054294	0.0122918
OEfhpA 4 Rep 2	20.0473	17.9725	2.07473	0.237381
OEfhpA 4 Rep 3	19.9483	17.9725	1.97581	0.254227
													WT	ΔfhpA 1	OEfhpA 4
aflM	CT values	B Tub Average	ΔCT (CT-BTub Average)	2ΔΔ-CT	Average	Normalized average	Standard Deviation	St Error	Normalized ST error			Normalized Average	1	1.08169	1.10955
WT Rep1	18.9382	17.315	1.62312	0.324633	0.380801	1	0.0547472	0.0316083	0.071559			Normalized Standard error	0.071559	0.0088293	0.0144208
WT Rep2	18.6296	17.315	1.31453	0.402057
WT Rep3	18.7594	17.315	1.44439	0.367448
ΔfhpA 1 Rep 1	19.4071	18.1864	1.22073	0.429067	0.411834	1.0815	0.00675498	0.00389999	0.0088293
ΔfhpA 1 Rep 2	19.4383	18.1864	1.25197	0.419875
ΔfhpA 1 Rep 3	19.4521	18.1864	1.2657	0.415896
OEfhpA 4 Rep 1	19.2006	17.9725	1.22808	0.426887	0.427456	1.12252	0.0110328	0.0063698	0.0144208
OEfhpA 4 Rep 2	19.1443	17.9725	1.1718	0.443867
OEfhpA 4 Rep 3	19.2132	17.9725	1.24068	0.423174
P-values from statistical analysis
aflR
Key	Comparison	p-value
a= WT	b-a	0.191262
b = ΔfhpA 1	c-a	0.0005163
c = OEfhpA 4	c-b	0.0024562
aflC
Key	Comparison	p-value
a= WT	b-a	0.163016
b = ΔfhpA 1	c-a	5.13e-05
c = OEfhpA 4	c-b	1.95e-05
aflM
Key	Comparison	p-value
a= WT	b-a	0.0673266
b = ΔfhpA 1	c-a	0.049616
c = OEfhpA 4	c-b	0.904634

## Sheet: Figure 6
Figure 6														Percent reduction
PDA - 3 days incubation									WT	ΔfhpA 1	OEfhpA 4				WT	ΔfhpA 1	OEfhpA 4
	Count 1	Count 2	Average counts	Average Replicates				PDA average	2.53333	2.6	2.45				44.7368	44.2308	71.4286
WT Rep 1	2.5	2.6	2.55	2.53333											40.7895	40.3846	69.3878
WT Rep 2	2.4	2.6	2.5					PDA +2.7 M NaCl	1.4	1.45	0.7				40.7895	44.2308	67.3469
WT Rep 3	2.6	2.5	2.55						1.5	1.55	0.75			Average	42.1053	42.9487	69.3878
									1.5	1.45	0.8			Standard Deviaton	2.27901	2.22058	2.04082
	Count 1	Count 2	Average counts	Average Replicates										Standard error	1.31579	1.28205	1.17827
ΔfhpA 1 Rep 1	2.5	2.6	2.55	2.6				PDA average - PDA +2.7 M NaCl	1.13333	1.15	1.75
ΔfhpA 1 Rep 2	2.6	2.6	2.6						1.03333	1.05	1.7
ΔfhpA 1 Rep 3	2.7	2.6	2.65						1.03333	1.15	1.65
								Average	1.06667	1.11667	1.7
	Count 1	Count 2	Average counts	Average Replicates
OEfhpA 4 Rep 1	2.4	2.5	2.45	2.45
OEfhpA 4 Rep 2	2.5	2.4	2.45
OEfhpA 4 Rep 3	2.5	2.4	2.45
PDA + 2.7 M NaCl
	Count 1	Count 2	Average counts	Average Replicates
WT Rep 1	1.4	1.4	1.4	1.46667
WT Rep 2	1.5	1.5	1.5
WT Rep 3	1.5	1.5	1.5
	Count 1	Count 2	Average counts	Average Replicates
ΔfhpA 1 Rep 1	1.5	1.4	1.45	1.48333
ΔfhpA 1 Rep 2	1.6	1.5	1.55
ΔfhpA 1 Rep 3	1.4	1.5	1.45
	Count 1	Count 2	Average counts	Average Replicates
OEfhpA 4 Rep 1	0.7	0.7	0.7	0.75
OEfhpA 4 Rep 2	0.7	0.8	0.75
OEfhpA 4 Rep 3	0.8	0.8	0.8
P-values from statistical analysis
Key	Comparison	p-value
a= WT	b-a	0.886062
b = ΔfhpA 1	c-a	1.17e-05
c = OEfhpA 4	c-b	1.42e-05

## Sheet: Figure 7
Figure 7														Percent reduction
PDA - 3 days incubation									WT	ΔfhpA 1	OE fhpA 4				WT	ΔfhpA 1	OE fhpA 4
	Count 1	Count 2	Average counts	Average Replicates				PDA average	2.55	2.65	2.5				23.5294	37.7358	50.9804
WT Rep 1	2.5	2.6	2.55	2.55											19.6078	35.8491	49.0196
WT Rep 2	2.5	2.7	2.6					PDA +1.2 M Menadione							15.6863	28.3019	52.9412
WT Rep 3	2.5	2.5	2.5						1.95	1.65	1.2			Average	19.6078	33.9623	50.9804
									2.05	1.7	1.25			Standard Deviation	3.92157	4.99198	1.96078
	Count 1	Count 2	Average counts	Average Replicates					2.15	1.9	1.15			Standard error	2.26412	2.88212	1.13206
ΔfhpA 1 Rep 1	2.6	2.7	2.65	2.65				PDA average - PDA +1.2 M Menadione	0.6	1	1.3
ΔfhpA 1 Rep 2	2.7	2.7	2.7						0.5	0.95	1.25
ΔfhpA 1 Rep 3	2.6	2.6	2.6						0.4	0.75	1.35
								Average	0.5	0.9	1.3
	Count 1	Count 2	Average counts	Average Replicates
OEfhpA 4 Rep 1	2.4	2.5	2.45	2.5
OEfhpA 4 Rep 2		2.5	2.5
OEfhpA 4 Rep 3	2.5	2.6	2.55
PDA + 2.7 M NaCl
WT	Count 1	Count 2	Average counts	Average Replicates
WT Rep 1	1.9	2	1.95	2.05
WT Rep 2	2.1	2	2.05
WT Rep 3	2.2	2.1	2.15
	Count 1	Count 2	Average counts	Average Replicates
ΔfhpA 1 Rep 1	1.6	1.7	1.65	1.75
ΔfhpA 1 Rep 2	1.6	1.8	1.7
ΔfhpA 1 Rep 3	2	1.8	1.9
	Count 1	Count 2	Average counts	Average Replicates
OEfhpA 4 Rep 1	1.2	1.2	1.2	1.2
OEfhpA 4 Rep 2	1.2	1.3	1.25
OEfhpA 4 Rep 3	1.1	1.2	1.15
P-values from statistical analysis
Key	Comparison	p-value
a= WT	b-a	0.008947
b = ΔfhpA 1	c-a	0.0001414
c = OEfhpA 4	c-b	0.0038844

## Sheet: Figure S1
Figure S1E - fhpA expression
B-Tubulin	Raw CT values	BTub Average
WT Rep 1	18.2895	18.3903
WT Rep 2	18.324
WT Rep 3	18.5575
ΔfhpA 1 Rep 1	19.407	19.4658
ΔfhpA 1 Rep 2	19.5212
ΔfhpA 1 Rep 3	19.469
ΔfhpA 4 Rep 1	17.4669	17.5666
ΔfhpA 4 Rep 2	17.5434
ΔfhpA 4 Rep 3	17.6894
ΔfhpA 5 Rep 1	17.7006	17.7611
ΔfhpA 5 Rep 2	17.835
ΔfhpA 5 Rep 3	17.7478
OEfhpA B-1 Rep 1	18.565	18.5625
OEfhpA B-1 Rep 2	18.5865
OEfhpA B-1 Rep 3	18.536
OEfhpA 4 Rep 1	18.2183	18.2347
OEfhpA 4 Rep 2	18.2661
OEfhpA 4 Rep 3	18.2198
OEfhpA 8 Rep 1	17.4232	17.5057
OEfhpA 8 Rep 2	17.5002
OEfhpA 8 Rep 3	17.5938
fhpA	CT values	B Tub Average	ΔCT (CT-BTub Average)	2ΔΔ-CT	Average	Normalized average	Standard Deviation	St Error	Normalized ST error			Graph
WT Rep 1	24.6226	18.3903	6.23229	0.0133013	0.0123097	0.999973	0.000858945	0.000495912	0.0402853					WT	ΔfhpA 1	ΔfhpA 4	ΔfhpA 5	OEfhpA B-1	OEfhpA 4	OEfhpA 8
WT Rep 2	24.7915	18.3903	6.40113	0.0118323									Normalized average	0.999973	0.00184968	0.00152284	0.000659954	2.152	2.39171	1.45432
WT Rep 3	24.796	18.3903	6.40563	0.0117954									Normalized St error	0.0402853	7.31909e-05	0.000284897	0.000320533	0.0580182	0.109505	0.0120975
ΔfhpA 1 Rep 1	34.8879	19.4658	15.4222	2.27754e-05	2.27696e-05	0.00184968	1.56054e-06	9.00979e-07	7.31909e-05
ΔfhpA 1 Rep 2	34.9909	19.4658	15.5252	2.12061e-05
ΔfhpA 1 Rep 3	34.7928	19.4658	15.3271	2.43271e-05
ΔfhpA 4 Rep 1	33.0803	17.5666	15.5137	2.13749e-05	1.87462e-05	0.00152284	6.07445e-06	3.50708e-06	0.000284897
ΔfhpA 4 Rep 2	32.9706	17.5666	15.404	2.30635e-05
ΔfhpA 4 Rep 3	33.9374	17.5666	16.3708	1.18001e-05
ΔfhpA 5 Rep 1	39.6044	17.7611	21.8433	2.65779e-07	8.12403e-06	0.000659954	6.83425e-06	3.94576e-06	0.000320533
ΔfhpA 5 Rep 2	34.0282	17.7611	16.2671	1.268e-05
ΔfhpA 5 Rep 3	34.1784	17.7611	16.4173	1.14263e-05
OEfhpA B-1 Rep 1	23.776	18.5625	5.21352	0.0269509	0.0264911	2.152	0.00123704	0.000714204	0.0580182
OEfhpA B-1 Rep 2	23.8793	18.5625	5.31674	0.02509
OEfhpA B-1 Rep 3	23.7505	18.5625	5.18797	0.0274324
OEfhpA 4 Rep 1	23.2059	18.2347	4.97119	0.0318802	0.0294419	2.39171	0.00233481	0.001348	0.109505
OEfhpA 4 Rep 2	23.3317	18.2347	5.09695	0.029219
OEfhpA 4 Rep 3	23.4336	18.2347	5.19884	0.0272266
OEfhpA 8 Rep 1	23.3009	17.5057	5.79521	0.0180082	0.0179027	1.45432	0.000257937	0.00014892	0.0120975
OEfhpA 8 Rep 2	23.3333	17.5057	5.82756	0.0176088
OEfhpA 8 Rep 3	23.2943	17.5057	5.78857	0.0180912
P-values from statistical analysis
Key	Comparison	p-value
a= WT	b-a	0
b = ΔfhpA 1	c-a	0
c = ΔfhpA 4	d-a	0
d = ΔfhpA 5	e-a	0
e = OEfhpA B-1	f-a	0
f = OEfhpA 4	g-a	0.0002229
g = OEfhpA 8	c-b	1
	d-b	1
	e-b	0
	f-b	0
	g-b	0
	d-c	1
	e-c	0
	f-c	0
	g-c	0
	e-d	0
	f-d	0
	g-d	0
	f-e	0.0489305
	g-e	1.6e-06
	g-f	0

## Sheet: Figure S3
	PDA				0.6M KCl				0.7M NaCl				1M Sorbitol
WT	Count 1	Count 2	Count average		Count 1	Count 2	Count average		Count 1	Count 2	Count average		Count 1	Count 2	Count average
	3.6	3.6	3.6		4	4	4		5.9	5.8	5.85		4.2	4.5	4.35
	3.5	3.7	3.6		4	3.9	3.95		5.3	5.5	5.4		4.2	4.5	4.35
	3.7	3.7	3.7		4.1	4.1	4.1		5.4	5.6	5.5		4	4.1	4.05
Average			3.63333				4.01667				5.58333				4.25
Standard deviation			0.057735				0.0763763				0.236291				0.173205
Standard error			0.0333333				0.0440959				0.136423				0.1
	PDA				0.6M KCl				0.7M NaCl				1M Sorbitol
ΔfhpA 1	Count 1	Count 2	Count average		Count 1	Count 2	Count average		Count 1	Count 2	Count average		Count 1	Count 2	Count average
	3.6	3.7	3.65		3.9	4	3.95		5.5	5.4	5.45		4.3	4.3	4.3
	3.8	3.7	3.75		4	4.1	4.05		5.3	5.2	5.25		4.3	4.2	4.25
	3.6	3.5	3.55		4	3.9	3.95		5.5	5	5.25		4.2	4.3	4.25
Average			3.65				3.98333				5.31667		4.26667	4.26667	4.26667
Standard deviation			0.1				0.057735				0.11547				0.0288675
Standard error			0.057735				0.0333333				0.0666667				0.0166667
	PDA				0.6M KCl				0.7M NaCl				1M Sorbitol
OEfhpA 4	Count 1	Count 2	Count average		Count 1	Count 2	Count average		Count 1	Count 2	Count average		Count 1	Count 2	Count average
	3.5	3.5	3.5		3.9	3.7	3.8		4.3	4.8	4.55		4.1	4.2	4.15
	3.5	3.4	3.45		3.8	3.8	3.8		4.6	4.7	4.65		4	3.9	3.95
	3.4	3.6	3.5		3.9	4.1	4		4	4.3	4.15		3.9	4	3.95
Average			3.48333				3.86667				4.45				4.01667
Standard deviation			0.0288675				0.11547				0.264575				0.11547
Standard error			0.0166667				0.0666667				0.152753				0.0666667
		PDA	WT	ΔfhpA 1	OEfhpA 4		0.6M KCl	WT	ΔfhpA 1	OEfhpA 4		0.7M NaCl	WT	ΔfhpA 1	OEfhpA 4		1M Sorbitol	WT	ΔfhpA 1	OEfhpA 4
		Average	3.63333	3.65	3.48333		Average	4.01667	3.98333	3.8		Average	5.58333	5.31667	4.45		Average	4.25	4.26667	3.98333
		Standard error	0.0333333	0.057735	0.0166667		Standard error	0.0440959	0.0333333	0.0666667		Standard error	0.136423	0.0666667	0.152753		Standard error	0.1	0.0166667	0.0333333
P-values from statistical analysis
PDA
Key	Comparison	p-value
a= WT	b-a	0.952901
b = ΔfhpA 1	c-a	0.0819004
c = OEfhpA 4	c-b	0.0564281
0.6M KCl
Key	Comparison	p-value
a= WT	b-a	0.88691
b = ΔfhpA 1	c-a	0.16546
c = OEfhpA 4	c-b	0.297596
0.7M NaCl
Key	Comparison	p-value
a= WT	b-a	0.348724
b = ΔfhpA 1	c-a	0.0016064
c = OEfhpA 4	c-b	0.0063079
1M Sorbitol
Key	Comparison	p-value
a= WT	b-a	9845585
b = ΔfhpA 1	c-a	0.122783
c = OEfhpA 4	c-b	0.0990716
